# Supplementary material for: Albumin Reduces Hepatic Steatosis and Inflammation in High-Fat-Diet-Fed Mice
Source: Int J Mol Sci. 2025 Jul 24;26(15):7156. doi: 10.3390/ijms26157156 (PMC12346722; doi:10.3390/ijms26157156)
Supplement: Supplementary file 1 [file ijms-26-07156-s001.zip]

Archive with 1 entries (1 files):
- ijms-3747835-supplementary.pdf
